# Supplementary material for: Utilizing molecular docking and cell validation to explore the potential mechanisms of lupenone attenuating the inflammatory response via NF‐κB pathway
Source: Sci Rep. 2024 Jan 5;14:625. doi: 10.1038/s41598-024-51150-3 (PMC10770388; doi:10.1038/s41598-024-51150-3)
Supplement: Supplementary file 1 — Supplementary Information. [file 41598_2024_51150_MOESM1_ESM.xlsx]

## Sheet: Sheet1
	IκBα				p-IκBα				p65				P-p65				IKKβ					TNF-α				MCP-1				IL-1β				GAPDH
	repeat	target strip			repeat	target strip			repeat	target strip			repeat	target strip			repeat	target strip				repeat	target strip			repeat	target strip			repeat	target strip			repeat	target strip
		number	Corresponding image			number	Corresponding image			number	Corresponding image			number	Corresponding image			number	Corresponding image				number	Corresponding image			number	Corresponding image			number	Corresponding image			number	Corresponding image
	group 1	control			group 1	control			group 1	control			group 1	control			group 1	control				group 1	control			group 1	control			group 1	control			group 1	control
		model				model				model				model				model					model				model				model				model
		HG+4.3μg/ml irbesartan				HG+4.3μg/ml irbesartan				HG+4.3μg/ml irbesartan				HG+4.3μg/ml irbesartan				HG+4.3μg/ml irbesartan					HG+4.3μg/ml irbesartan				HG+4.3μg/ml irbesartan				HG+4.3μg/ml irbesartan				HG+4.3μg/ml irbesartan
		HG+10μg/ml lupenone				HG+10μg/ml lupenone				HG+10μg/ml lupenone				HG+10μg/ml lupenone				HG+10μg/ml lupenone					HG+10μg/ml lupenone				HG+10μg/ml lupenone				HG+10μg/ml lupenone				HG+10μg/ml lupenone
		HG+1μg/ml lupenone				HG+1μg/ml lupenone				HG+1μg/ml lupenone				HG+1μg/ml lupenone				HG+1μg/ml lupenone					HG+1μg/ml lupenone				HG+1μg/ml lupenone				HG+1μg/ml lupenone				HG+1μg/ml lupenone
		HG+0.1μg/ml lupenone				HG+0.1μg/ml lupenone				HG+0.1μg/ml lupenone				HG+0.1μg/ml lupenone				HG+0.1μg/ml lupenone					HG+0.1μg/ml lupenone				HG+0.1μg/ml lupenone				HG+0.1μg/ml lupenone				HG+0.1μg/ml lupenone
	group 2	control			group 2	control			group 2	control			group 2	control			group 2	control				group 2	control			group 2	control			group 2	control			group 2	control
		model				model				model				model				model					model				model				model				model
		HG+4.3μg/ml irbesartan				HG+4.3μg/ml irbesartan				HG+4.3μg/ml irbesartan				HG+4.3μg/ml irbesartan				HG+4.3μg/ml irbesartan					HG+4.3μg/ml irbesartan				HG+4.3μg/ml irbesartan				HG+4.3μg/ml irbesartan				HG+4.3μg/ml irbesartan
		HG+10μg/ml lupenone				HG+10μg/ml lupenone				HG+10μg/ml lupenone				HG+10μg/ml lupenone				HG+10μg/ml lupenone					HG+10μg/ml lupenone				HG+10μg/ml lupenone				HG+10μg/ml lupenone				HG+10μg/ml lupenone
		HG+1μg/ml lupenone				HG+1μg/ml lupenone				HG+1μg/ml lupenone				HG+1μg/ml lupenone				HG+1μg/ml lupenone					HG+1μg/ml lupenone				HG+1μg/ml lupenone				HG+1μg/ml lupenone				HG+1μg/ml lupenone
		HG+0.1μg/ml lupenone				HG+0.1μg/ml lupenone				HG+0.1μg/ml lupenone				HG+0.1μg/ml lupenone				HG+0.1μg/ml lupenone					HG+0.1μg/ml lupenone				HG+0.1μg/ml lupenone				HG+0.1μg/ml lupenone				HG+0.1μg/ml lupenone
	group 3	control			group 3	control			group 3	control			group 3	control			group 3	control				group 3	control			group 3	control			group 3	control			group 3	control
		model				model				model				model				model					model				model				model				model
		HG+4.3μg/ml irbesartan				HG+4.3μg/ml irbesartan				HG+4.3μg/ml irbesartan				HG+4.3μg/ml irbesartan				HG+4.3μg/ml irbesartan					HG+4.3μg/ml irbesartan				HG+4.3μg/ml irbesartan				HG+4.3μg/ml irbesartan				HG+4.3μg/ml irbesartan
		HG+10μg/ml lupenone				HG+10μg/ml lupenone				HG+10μg/ml lupenone				HG+10μg/ml lupenone				HG+10μg/ml lupenone					HG+10μg/ml lupenone				HG+10μg/ml lupenone				HG+10μg/ml lupenone				HG+10μg/ml lupenone
		HG+1μg/ml lupenone				HG+1μg/ml lupenone				HG+1μg/ml lupenone				HG+1μg/ml lupenone				HG+1μg/ml lupenone					HG+1μg/ml lupenone				HG+1μg/ml lupenone				HG+1μg/ml lupenone				HG+1μg/ml lupenone
		HG+0.1μg/ml lupenone				HG+0.1μg/ml lupenone				HG+0.1μg/ml lupenone				HG+0.1μg/ml lupenone				HG+0.1μg/ml lupenone					HG+0.1μg/ml lupenone				HG+0.1μg/ml lupenone				HG+0.1μg/ml lupenone				HG+0.1μg/ml lupenone
	group 4	control			group 4	control			group 4	control			group 4	control			group 4	control				group 4	control			group 4	control			group 4	control			group 4	control
		model				model				model				model				model					model				model				model				model
		HG+4.3μg/ml irbesartan				HG+4.3μg/ml irbesartan				HG+4.3μg/ml irbesartan				HG+4.3μg/ml irbesartan				HG+4.3μg/ml irbesartan					HG+4.3μg/ml irbesartan				HG+4.3μg/ml irbesartan				HG+4.3μg/ml irbesartan				HG+4.3μg/ml irbesartan
		HG+10μg/ml lupenone				HG+10μg/ml lupenone				HG+10μg/ml lupenone				HG+10μg/ml lupenone				HG+10μg/ml lupenone					HG+10μg/ml lupenone				HG+10μg/ml lupenone				HG+10μg/ml lupenone				HG+10μg/ml lupenone
		HG+1μg/ml lupenone				HG+1μg/ml lupenone				HG+1μg/ml lupenone				HG+1μg/ml lupenone				HG+1μg/ml lupenone					HG+1μg/ml lupenone				HG+1μg/ml lupenone				HG+1μg/ml lupenone				HG+1μg/ml lupenone
		HG+0.1μg/ml lupenone				HG+0.1μg/ml lupenone				HG+0.1μg/ml lupenone				HG+0.1μg/ml lupenone				HG+0.1μg/ml lupenone					HG+0.1μg/ml lupenone				HG+0.1μg/ml lupenone				HG+0.1μg/ml lupenone				HG+0.1μg/ml lupenone
	group 5	control			group 5	control			group 5	control			group 5	control			group 5	control				group 5	control			group 5	control			group 5	control			group 5	control
		model				model				model				model				model					model				model				model				model
		HG+4.3μg/ml irbesartan				HG+4.3μg/ml irbesartan				HG+4.3μg/ml irbesartan				HG+4.3μg/ml irbesartan				HG+4.3μg/ml irbesartan					HG+4.3μg/ml irbesartan				HG+4.3μg/ml irbesartan				HG+4.3μg/ml irbesartan				HG+4.3μg/ml irbesartan
		HG+10μg/ml lupenone				HG+10μg/ml lupenone				HG+10μg/ml lupenone				HG+10μg/ml lupenone				HG+10μg/ml lupenone					HG+10μg/ml lupenone				HG+10μg/ml lupenone				HG+10μg/ml lupenone				HG+10μg/ml lupenone
		HG+1μg/ml lupenone				HG+1μg/ml lupenone				HG+1μg/ml lupenone				HG+1μg/ml lupenone				HG+1μg/ml lupenone					HG+1μg/ml lupenone				HG+1μg/ml lupenone				HG+1μg/ml lupenone				HG+1μg/ml lupenone
		HG+0.1μg/ml lupenone				HG+0.1μg/ml lupenone				HG+0.1μg/ml lupenone				HG+0.1μg/ml lupenone				HG+0.1μg/ml lupenone					HG+0.1μg/ml lupenone				HG+0.1μg/ml lupenone				HG+0.1μg/ml lupenone				HG+0.1μg/ml lupenone
